# Supplementary material for: Role of the Default Mode Network in Cognitive Transitions
Source: Cereb Cortex. 2018 Jul 27;28(10):3685–96. doi: 10.1093/cercor/bhy167 (PMC6132281; doi:10.1093/cercor/bhy167)
Supplement: Supplementary Data [file bhy167supp_1.zip]

Archive with 3 entries (3 files):
- bhy167_SM_2.tif
- bhy167_SM_3.tif
- bhy167_SM_1.tif
